# Supplementary material for: Transcriptomics and Gene Family Identification of Cell Wall-Related Differentially Expressed Genes Reveal MaXTH32.5 Involved in Fruit Firmness During Banana Ripening
Source: Plants (Basel). 2025 Dec 14;14(24):3810. doi: 10.3390/plants14243810 (PMC12736723; doi:10.3390/plants14243810)
Supplement: Supplementary file 1 [file plants-14-03810-s001.zip]

Archive with 6 entries (6 files):
- Suppl. Fig. 1.tif
- Suppl. Fig. 2.tif
- Suppl. Fig. 3.png
- Suppl. Table S1.xlsx
- Suppl. Table S2.xlsx
- Suppl. Table S3.xlsx
