# Supplementary material for: Transcriptomics and Gene Family Identification of Cell Wall-Related Differentially Expressed Genes Reveal MaXTH32.5 Involved in Fruit Firmness During Banana Ripening
Source: Plants (Basel). 2025 Dec 14;14(24):3810. doi: 10.3390/plants14243810 (PMC12736723; doi:10.3390/plants14243810)
Supplement: Supplementary file 1 [file plants-14-03810-s001.zip › Suppl. Table S1.xlsx]

## Sheet: Sheet1
Table S1.Primers used in qRT-PCR and PCR
Primer name	Primer sequences（5’→3’）	Use
MaXTH23.3-F	GTACACGCTCCACACCAATG	qPCR
MaXTH23.3-R	CATCGACCATGAAGATGACG
MaXTH28.5-F	TCGTCGCGTTCTATATGTCG
MaXTH28.5-R	CCGATTGCTGTACTCCCATT
MaXTH23.6-F	CAGCGGAGACCCTTACACTC
MaXTH23.6-R	AGATGATGTGCCTTGGGTTC
MaXTH7.2-F	ACAACGAAGGCAGAGGGATA
MaXTH7.2-R	CCTTGCTCCAGTCGATCTTC
MaXTH23.5-F	CCTGATAGCTTGCTCCTTGG
MaXTH23.5-R	TTGTCGAGGGTAAGGGTGAG
MaXTH30.5-F	AGACCAACGTCTACGGCAAC
MaXTH30.5-R	TGTAGTCAGGCGTCCACAAG
MaXTH32.5-F	TGAGGTTCCACCTCTGGTTC
MaXTH32.5-R	ACCTTCTTATCGGCACATCG
CAC-F	CTCCTATGTTGCTCGCTTATG
CAC-R	GGCTACTACTTCGGTTCTTTC
MaXTH32.5-1302-F	ATGGCTCTTCTCCTTCTCTGCC	PCR
MaXTH32.5-1302-R	GCACTCGGGAGTGAGAGAATGG
