# Supplementary material for: Transcriptomics and Gene Family Identification of Cell Wall-Related Differentially Expressed Genes Reveal MaXTH32.5 Involved in Fruit Firmness During Banana Ripening
Source: Plants (Basel). 2025 Dec 14;14(24):3810. doi: 10.3390/plants14243810 (PMC12736723; doi:10.3390/plants14243810)
Supplement: Supplementary file 1 [file plants-14-03810-s001.zip › Suppl. Table S2.xlsx]

## Sheet: Sheet1
Table S2. Physicochemical properties of banana XTH32.5 family
Gene ID	Gene Name	Number of Amino Acids	Molecule Weight/kD	pI	Instability	Grand Average of Hydropathicity	Subcellular Localization
Macma4_05_g03410.1	DH_Pahang_MaXTH30.5	337	38851.7	6.34	40.33	-0.395	Chloroplast
Ensve05_g014810.1	ventricosum_EvXTH30.5	337	38732.7	6.2	39.58	-0.353	Extracellular
Maban_05g019190.1	Banksii_MaXTH30.5	338	38589.4	6.47	40.48	-0.454	Extracellular
Mabur_05g020630.1	Calcutta_4_MaXTH30.5	338	38617.4	6.47	41.61	-0.479	Extracellular
Mazeb_08g001390.1	Maia_Oa_MaXTH30.5	339	38282.2	8.85	45.2	-0.381	membrane
Macmad_h1_11g015860.1	Pisang_Madu_MaXTH30.5	335	38021.6	8.43	43.08	-0.474	Extracellular
Mba05_g14330.1	DH_PKW_MbXTH30.5	334	38456.2	6.34	39.07	-0.413	membrane
Mbe03_t030690.1	beccarii_MbXTH30.5	334	38565.4	6.12	40.14	-0.38	Extracellular
BXH1_00022514-R1	Baxijiao_MaXTH30.5	369	42094.3	5.94	37.18	-0.348	Plasma Membrane
Mi_g013108.1	itinerans_MiXTH30.5	335	38128.7	8.48	42.69	-0.507	Extracellular
Mschi_05g019990.1	schizocarpa_MsXTH30.5	338	38581.3	6.26	42.75	-0.469	Extracellular
Mte_04T0371800.1	Abaca_MtXTH30.5	339	38644.2	5.38	41.25	-0.432	Extracellular
Mtext05g002610.1	textilis_MtXTH30.5	334	38570.4	6.26	41.28	-0.384	Extracellular
Mtr03_g01279.1	Karat_MtXTH30.5	372	41827.4	8.64	45.56	-0.239	Plasma Membrane
Mtr_05T0026600.1	Utafun_MtXTH30.5	334	38504.3	6.02	39.7	-0.375	Extracellular
ML1h04G00590.1	lasiocarpa_MlXTH30.5	339	38486.1	5.49	38.93	-0.422	Extracellular
Macma4_05_g16430.1	DH_Pahang_MaXTH32.5	289	32946.9	7.04	41.77	-0.458	Chloroplast
Ensve07_g014580.1	ventricosum_EvXTH32.5	296	33928.2	9.13	49.35	-0.474	Nucleus
Maban_08g012080.1	Banksii_MaXTH32.5	306	34193.2	6.11	54.63	-0.339	membrane
Mabur_09g003320.1	Calcutta_4_MaXTH32.5	293	33565.9	9.45	42.54	-0.49	Chloroplast
Mazeb_05g015470.1	Maia_Oa_MaXTH32.5	289	32887.9	6.65	43.11	-0.448	Chloroplast
Macmad_h1_08g012180.1	Pisang_Madu_MaXTH32.5	290	32553.3	6.22	52.65	-0.376	Chloroplast
Mba08_g12780.1	DH_PKW_MbXTH32.5	241	27169.5	5.76	59.07	-0.296	Chloroplast
Mbe03_t055790.1	beccarii_MbXTH32.5	296	33999.4	9.24	45.71	-0.459	Plasma Membrane
BXH1_00010239-R1	Baxijiao_MaXTH32.5	289	32887.9	6.65	43.11	-0.448	Chloroplast
Mi_g010931.1	itinerans_MiXTH32.5	297	34099.4	8.75	48.05	-0.415	Chloroplast
Mschi_08g012850.1	schizocarpa_MsXTH32.5	290	32514.2	6.04	53.9	-0.392	Chloroplast
Mte_05T0014200.1	Abaca_MtXTH32.5	318	36069.5	6.06	40.9	-0.368	membrane
Mtext04g033290.1	textilis_MtXTH32.5	290	33188.4	9.18	46.34	-0.461	membrane
Mtr05_g20442.1	Karat_MtXTH32.5	289	32823.8	6.16	41.87	-0.435	membrane
Mtr_04T0335100.1	Utafun_MtXTH32.5	290	33156.3	9.18	46.34	-0.453	membrane
ML1h04G02088.1	lasiocarpa_MlXTH32.5	290	32958.8	6.16	53.81	-0.449	membrane
