# Supplementary material for: Transcriptomics and Gene Family Identification of Cell Wall-Related Differentially Expressed Genes Reveal MaXTH32.5 Involved in Fruit Firmness During Banana Ripening
Source: Plants (Basel). 2025 Dec 14;14(24):3810. doi: 10.3390/plants14243810 (PMC12736723; doi:10.3390/plants14243810)
Supplement: Supplementary file 1 [file plants-14-03810-s001.zip › Suppl. Table S3.xlsx]

## Sheet: Sheet1
Table S3. Musa species accessions analyzed and their genome types
Genome ID	simple ID	genome types
Musella lasiocarpa	lasiocarpa	Independent Genome
Musa Pisang Madu	Pisang Madu	AAA
Musa troglodytarum (Fe'i bananas)	Karat	TT
Musa beccarii	beccarii	AA
Musa DH Pahang	DH Pahang	AA
Musa balbisiana	DH PKW	BB
Ensete ventricosum	ventricosum	Independent Genome
Musa Calcutta 4	Calcutta 4	AA
Musa itinerans	itinerans	II
Musa Banksii	Banksii	AA
Musa textilis (M. textilis)	textilis	TT
Musa zebrina	Maia Oa	AA
Musa schizocarpa	schizocarpa	SS
Musa troglodytarum (Utafun)	Utafun	SS
Musa Baxijiao	Baxijiao	AAA
Musa textilis (Abaca)	Abaca	TT
